# Supplementary material for: Zika virus: Epidemiological surveillance of the Mexican Institute of Social Security
Source: PLoS One. 2019 Feb 11;14(2):e0212114. doi: 10.1371/journal.pone.0212114 (PMC6370238; doi:10.1371/journal.pone.0212114)
Supplement: S1 File — (XLSX) [file pone.0212114.s002.xlsx]

## Sheet: S1 Table A
	S1 Table A. Cumulative incidence of cases suspected of Zika virus disease, IMSS 2016.
	Age group	Poblation IMSS			Numer of cases suspected of ZVD			Accumulated incidence of ZVD, per 100,000
		Female	Male	Total	Female	Male	Total	Female	Male	Total
	0-4	1884660	1998573	3883233	1024	1005	2029	54.3334	50.2859	52.2503
	5 to 9	2163406	2288054	4451460	1035	934	1969	47.8412	40.8207	44.2327
	10 to 14	2212416	2307506	4519923	1271	1179	2450	57.4485	51.0941	54.2045
	15 to 19	1029922	983333	2013255	1543	990	2533	149.817	100.678	125.816
	20 to 24	1655102	1644316	3299418	3635	1968	5603	219.624	119.685	169.818
	25 to 29	2157318	2041149	4198467	4349	2215	6564	201.593	108.517	156.343
	30 to 34	2284366	2067951	4352318	3768	1977	5745	164.947	95.6019	131.999
	35 to 39	2207790	1964024	4171814	2958	1594	4552	133.98	81.1599	109.113
	40 to 44	2172325	1885804	4058129	2557	1337	3894	117.708	70.8981	95.9555
	45 to 49	1891496	1576663	3468159	1915	906	2821	101.243	57.4631	81.34
	50 to 54	1683105	1327807	3010912	1555	688	2243	92.3888	51.8148	74.4957
	55 to 59	1561098	1171677	2732775	998	447	1445	63.9294	38.1504	52.8767
	60 to 64	1402239	1102753	2504992	645	257	902	45.9979	23.3053	36.0081
	65+	3686758	2948774	6635532	579	396	975	15.7049	13.4293	14.6936
	Total	27992001	25308385	53300386	27832	15893	43725	99.4284	62.7974	82.0351

## Sheet: S1 Table B
S1. Table B. Characteristics of Zika cases in the Mexican Institute of Social Security, 2016
Characteristic	Suspected Cases		Positive for Zika Based on RT-PCR
Clinical manifestations	Number	(%)	Number	(%)
Exanthema	41808	95.6	1642	96.6
Pruritus	36788	84.1	1375	80.9
Headache	35387	80.9	1287	75.7
Myalgia	34432	78.7	1232	72.5
Arthralgia	31589	72.2	1174	69.1
Conjunctivitis	29575	67.6	1094	64.4
Fever	28452	65.1	1002	58.9
Retroocular pain	18570	42.5	739	43.5
Diarrhea	5813	13.3	187	11

## Sheet: S1 Table C
S1. Table C. Number of cases Positive, Negative, Notificade, positivity and estimated cases of Zika by State and epidemiological week IMSS 2016
Positive Cases	week
DES_EDO_RES	1	2	3	4	5	6	7	8	9	10	11	12	13	14	15	16	17	18	19	20	21	22	23	24	25	26	27	28	29	30	31	32	33	34	35	36	37	38	39	40	41	42	43	44	45	46	47	48	49
AGUASCALIENTES																																									1
BAJA CALIFORNIA
BAJA CALIFORNIA SUR																													1											1				2
CAMPECHE																	1		1	3	1	1	3	1		1	1	2	1		2	2	5	4	7	1		3	4		1	3
CHIAPAS	7	1	1	4	12	6	5	5	10		1		3	7	5		1	4	12	15	14	17	13	11	17	20	12	12	4	4	3	5	2	1	1	1	1
CHIHUAHUA
COAHUILA																			1					1							2							1	1			5	10	16	2	2	2
COLIMA																									3	1	1				3	1	6	2	3	7	3	4	3	2	4	3			1	1		1
DISTRITO FEDERAL				1																1						1		1	5	1	5	1	2	4	3	2	1	2	3	1			1
DURANGO
GUANAJUATO
GUERRERO		1		2	1	1	1		1	2					1	1	3	2	3	1	8	13	13	12	25	22	20	43	17	11	3	4	2															2
HIDALGO																								1									2		1		2	5	2	3	12	1	2
JALISCO																						1		1									1				2	1	1	1	1		2				1	1	2
MEXICO																										1				2	1	2	1										1	1
MICHOACAN									1	1						1													1						1	3
MORELOS																	1																			4		1	2	1	2	3	2	2	3		1
NAYARIT																						1																		1	1	1			2	1			1
NUEVO LEON	1	1																										2			1					2	1	10	9	6	7	2	14	12	38	22	5	2	1
OAXACA				1	1	4	3	1	5	1				3		3	2	2	1	4	3	3	4	3	3	5	3	1	3	6	1	3	5	6	3	5	1	1			1	2	1	1		1
PUEBLA																																					1		2	1									1
QUERETARO																																				1						1
QUINTANA ROO																					2							1	2	2	1	2		5	7	9	3	6	1	2		1	1		1	2	1		1
SAN LUIS POTOSI																																	1		1			1	1	2
SINALOA										1																												1			1		1	3	1	1		3	3
SONORA																																				1	1				1		4		4	2	1
TABASCO							1								2							3	3	5	5	1	5		5	4	4	5	7	9	8	11	3	2	4	1	4	7	2	2	2		1
TAMAULIPAS																																		2	2			3	1	1		2		5	5	3	3	1
TLAXCALA																		1												1
VERACRUZ		1							1							1				1		2		2	1	3	10	19	13	5	11	12	24	29	35	20	9	11	11	14	4	4	6	1	3	4	2	4	1
YUCATAN																			1							1	1		1		3	1		1	5	9	5	13	29	36	29	29	19	9	14	14	4	5	4
ZACATECAS
Tota	8	4	1	8	14	11	10	6	18	5	1		3	10	8	6	8	9	19	25	28	41	36	37	54	56	53	81	53	36	40	38	58	63	77	76	33	65	74	73	69	64	66	54	76	53	21	19	14
Negative Cases	week
DES_EDO_RES	1	2	3	4	5	6	7	8	9	10	11	12	13	14	15	16	17	18	19	20	21	22	23	24	25	26	27	28	29	30	31	32	33	34	35	36	37	38	39	40	41	42	43	44	45	46	47	48	49
AGUASCALIENTES
BAJA CALIFORNIA						1										1																									1
BAJA CALIFORNIA SUR					1	1																					1				1			1			1	2	1	4		1		7	7	4	1	3	3
CAMPECHE							1		1					1			1	1	1	2	8	3	3	1		3	2	1	12	3	11	15	12	12	14	2		3	7	1	3	6	1	3	3	1	1	3
CHIAPAS		4	4	13	10	3	7	4	2	4			1	4	4		1	1	6	4	4	12	12	8	10	34	6	11	17	18	12	10	6	4	3	1	1	1		1		1		1				1
CHIHUAHUA	1															1										1	1						1				1				1
COAHUILA													1	1						1												1				1				1		1		1	7	1	6	1	1
COLIMA					1		1																1		4	3	5	4	1	1	1	7	10	18	12	19	5	11	7	4	6	3	1	2	6	9	3	2
DISTRITO FEDERAL	1	1		1	1			1												1	2	1	1	2	1	1	1		1	1		3		5	2	2		1	3	5		1	1		3	1	1		1
DURANGO
GUANAJUATO								1	1												1								1								2	1				1
GUERRERO		1		2	4	1	3	5	10	3	1		1	1		9	7	11	2	6	9	12	26	31	22	21	33	29	30	27	15	13	7		3	3	1	3	2	1	1			1		2	1	1
HIDALGO																													1		1	3	1	3	3		1	1	4	2	1	3		1	2
JALISCO																												1	2	2	1			3	1	2	3	2	2	2	4				5	4	5	4	1
MEXICO														1																	1	1	1	1	1	1	1	1						1	1	3	1
MICHOACAN		1		1				1			2																							1		5	1		1					4	4	2	1	2
MORELOS													1					1									2		1		2	2	1	1	2	3		3	2	2	1	1	3	5	5	4	1	2
NAYARIT																																	1		1		2	2	7		3	1		2	3		7	1	1
NUEVO LEON	1					4		1		1	1	1			2			1	1	1	3			2	2	1		3						1	4	3	4	9	2	14	5	6	5	26	36	39	30	16	12
OAXACA				1	1	7	6	5	2	3	1			2	2		2	1	5	5	2	1	6	6	12	9	9	8	9	6	18	9	19	14	11	16	3	8	5	3	14	6	3	2	2	4	2	3	7
PUEBLA																									1							1		1	1			2	2	2	2	1		1	3	2	1
QUERETARO																																		2												1
QUINTANA ROO											1							1				1									2	4	3	9	12	8		2			1	3				3	4	5	2
SAN LUIS POTOSI																							1			1										1		1				1
SINALOA								1																														3	4	4	4	5	6	4	15	13	4	11	5
SONORA					1	1		1																							1				1		1		2	2	4	1		4	3	1	4	2	1
TABASCO																					1				1	3	2	2	1	1	2	3	11	13	14	3	3	18	9	12	12	10	3	11	10	5	5	2
TAMAULIPAS																						1				1						3		2	2	2	2		4	5	1	1	1	7	8	7	6	2	4
TLAXCALA
VERACRUZ					2	1	2					1		5	2	1	2	1	2	3	1	2	4	3	4	20	30	45	65	42	90	129	168	157	130	116	45	49	16	15	27	13	7	8	20	23	7	10	15
YUCATAN	1						2									1				2				1	4		1			4	7	10	14	16	38	29	31	49	26	17	42	35	30	40	32	13	11	12	6
ZACATECAS
Total	4	7	4	18	21	19	22	20	16	11	6	2	4	15	10	13	13	18	17	25	31	33	54	54	61	98	93	104	141	105	165	214	255	264	255	217	108	172	106	97	133	101	61	131	175	142	102	83	59
Notificade cases
Cuenta de DES_EDO_RES	week
DES_EDO_RES	1	2	3	4	5	6	7	8	9	10	11	12	13	14	15	16	17	18	19	20	21	22	23	24	25	26	27	28	29	30	31	32	33	34	35	36	37	38	39	40	41	42	43	44	45	46	47	48	49
AGUASCALIENTES																																									1
BAJA CALIFORNIA						1	1									1											1				2						1	1			2
BAJA CALIFORNIA SUR		1			2	1			1	1	1		2		1			1									1		1		2			1			1	2	3	13	1	1	3	18	13	6	5	6	4
CAMPECHE					1		1		1	1				1			2	3	3	9	12	7	15	25	29	20	45	78	79	55	96	96	151	194	222	172	110	129	110	49	33	36	20	21	18	14	7	16	6
CHIAPAS	62	50	55	53	78	88	59	63	50	53	46	38	65	96	79	81	88	181	210	239	280	251	278	241	272	251	235	169	184	123	124	88	73	45	54	16	10	24	10	13	8	8	6	4	4	4	2	3	1
CHIHUAHUA	1															1										1	1					1	2	2			2	1		1	1	1	1
COAHUILA				1									1	1				1	1	1	1			3					2	1	3	1	3	3	2	4		4	3	4		12	18	24	14	8	9	4	2
COLIMA		1			1		1		1						1								1		11	9	9	10	6	14	75	58	211	221	348	413	281	435	349	296	123	104	73	39	112	97	57	58	44
DISTRITO FEDERAL	1	1		3	1		1	1												3	3	2	1	2	2	2	3	1	6	6	7	5	3	9	6	4	1	4	7	6		1	5		5	1	1		1
DURANGO																														1									1									1
GUANAJUATO								1	1												1								1					1			2	2				1
GUERRERO		2		5	6	6	6	8	13	9	7		3	2	1	11	12	19	30	64	121	191	223	302	441	698	784	885	650	413	240	175	103	171	55	50	25	25	23	15	15	10	6	15	11	14	5	8	8
HIDALGO																								1					1		1	9	5	12	14	37	22	30	21	25	13	4	2	1	2
JALISCO				1	1	1							2									1		1				3	6	5	1	3	5	3	2	7	19	19	25	21	39	32	26	10	35	26	27	18	18
MEXICO				1	2	2								2		1	1		1							2	1	2	3	6	4	5	7	7	7	2	3	5	3	6	2		2	4	1	4	1
MICHOACAN		1		1				1	1	1	3		3	2	1	1													3		1	3		2	1	11	1		1					5	6	9	2	4
MORELOS													1				1	1				1			1		2	1	1		4	4	1	1	3	7		6	12	15	5	9	13	17	43	27	19	15	10
NAYARIT																						1									1		2	1	2	1	2	2	9	4	10	11	2	9	12	2	19	9	6
NUEVO LEON	2	2				4		1		1	1	1	1		2			1	1	1	3			2	2	1		6			1			1	7	7	8	44	84	65	27	30	47	509	762	562	315	177	139
OAXACA			1	3	4	20	22	18	25	12	8	5	8	9	17	22	21	33	34	57	59	50	45	34	62	59	83	126	170	160	196	258	256	265	233	231	167	192	144	115	135	98	82	58	62	46	41	22	21
PUEBLA				1																					1							1	1	1	1	2	2	6	5	3	9	14	15	10	14	16	24	10	7
QUERETARO				1										1									1	1		1			1	2				3		2		1				1			2	1
QUINTANA ROO			1								1							1			2	1	1	3	1		4	8	15	42	28	47	49	29	69	83	19	72	23	25	17	29	9	6	18	18	17	19	15
SAN LUIS POTOSI																							1			1							1		1	1		3	13	10	19	12	7	7	15	11	3	3	2
SINALOA								1		1															1						1						1	5	8	9	9	13	17	35	76	65	42	46	43
SONORA					1	1		1																		1					1				1	1	2		2	4	8	5	5	5	12	4	5	2	1
TABASCO							1							1	4	1	3	2	1	1	2	4	6	8	12	13	18	6	14	17	39	51	88	130	138	144	109	146	126	103	103	101	50	66	62	36	37	32	27
TAMAULIPAS					1														1			2			2	1			1			3	4	13	11	7	8	15	23	19	21	47	36	61	115	120	105	85	71
TLAXCALA																		1												1
VERACRUZ		1	1		2	1	3		2	2		1		5	2	2	2	2	4	4	1	4	6	9	12	38	73	135	191	134	244	428	691	664	635	728	438	419	259	259	236	74	33	60	182	157	109	110	73
YUCATAN	1	2	1				2	1	1				1	1	1	1		1	1	3		1	1	1	6	2	4	1	2	11	21	48	79	224	382	495	525	874	883	970	976	971	676	550	493	262	186	155	88
ZACATECAS																																1
Total general	67	61	59	70	100	125	97	96	96	81	67	45	87	121	109	122	130	247	287	382	485	516	579	633	855	1100	1264	1431	1337	991	1092	1285	1735	2003	2194	2425	1759	2466	2147	2050	1813	1625	1154	1534	2089	1510	1038	803	587
	week
% positivity	1	2	3	4	5	6	7	8	9	10	11	12	13	14	15	16	17	18	19	20	21	22	23	24	25	26	27	28	29	30	31	32	33	34	35	36	37	38	39	40	41	42	43	44	45	46	47	48	49
AGUASCALIENTES																																									1
BAJA CALIFORNIA						0										0																									0
BAJA CALIFORNIA SUR					0	0																					0		1		0			0			0	0	0	0.2		0		0.2	0	0	0	0	0
CAMPECHE							0		0					0			0.5	0	0.5	0.6	0.1	0.3	0.5	0.5		0.3	0.3	0.7	0.1	0	0.2	0.1	0.3	0.3	0.3	0.3		0.5	0.4	0	0.3	0.3	0	0	0	0	0	0
CHIAPAS	1	0.2	0.2	0.2	0.5	0.7	0.4	0.6	0.8	0	1		0.8	0.6	0.6		0.5	0.8	0.7	0.8	0.8	0.6	0.5	0.6	0.6	0.4	0.7	0.5	0.2	0.2	0.2	0.3	0.3	0.2	0.3	0.5	0.5	0		0		0		0				0
CHIHUAHUA	0															0										0	0						0				0				0
COAHUILA													0	0					1	0				1							1	0				0		1	1	0		0.8	1	0.9	0.2	0.7	0.3	0	0
COLIMA					0		0																0		0.4	0.3	0.2	0	0	0	0.8	0.1	0.4	0.1	0.2	0.3	0.4	0.3	0.3	0.3	0.4	0.5	0	0	0.1	0.1	0	0.3
DISTRITO FEDERAL	0	0		0.5	0			0												0.5	0	0	0	0	0	0.5	0	1	0.8	0.5	1	0.3	1	0.4	0.6	0.5	1	0.7	0.5	0.2		0	0.5		0	0	0		0
DURANGO
GUANAJUATO								0	0												0								0								0	0				0
GUERRERO		0.5		0.5	0.2	0.5	0.3	0	0.1	0.4	0		0	0	1	0.1	0.3	0.2	0.6	0.1	0.5	0.5	0.3	0.3	0.5	0.5	0.4	0.6	0.4	0.3	0.2	0.2	0.2		0	0	0	0	0	0	0			0		0	0	0.7
HIDALGO																								1					0		0	0	0.7	0	0.3		0.7	0.8	0.3	0.6	0.9	0.3	1	0	0
JALISCO																						1		1				0	0	0	0		1	0	0	0	0.4	0.3	0.3	0.3	0.2		1		0	0	0.2	0.2	0.7
MEXICO														0												1				1	0.5	0.7	0.5	0	0	0	0	0					1	0.5	0	0	0
MICHOACAN		0		0				0	1	1	0					1													1					0	1	0.4	0		0					0	0	0	0	0
MORELOS													0				1	0									0		0		0	0	0	0	0	0.6		0.3	0.5	0.3	0.7	0.8	0.4	0.3	0.4	0	0.5	0
NAYARIT																						1											0		0		0	0	0	1	0.3	0.5		0	0.4	1	0	0	0.5
NUEVO LEON	0.5	1				0		0		0	0	0			0			0	0	0	0			0	0	0		0.4			1			0	0	0.4	0.2	0.5	0.8	0.3	0.6	0.3	0.7	0.3	0.5	0.4	0.1	0.1	0.1
OAXACA				0.5	0.5	0.4	0.3	0.2	0.7	0.3	0			0.6	0	1	0.5	0.7	0.2	0.4	0.6	0.8	0.4	0.3	0.2	0.4	0.3	0.1	0.3	0.5	0.1	0.3	0.2	0.3	0.2	0.2	0.3	0.1	0	0	0.1	0.3	0.3	0.3	0	0.2	0	0	0
PUEBLA																									0							0		0	0		1	0	0.5	0.3	0	0		0	0	0	0		1
QUERETARO																																		0		1						1				0
QUINTANA ROO											0							0			1	0						1	1	1	0.3	0.3	0	0.4	0.4	0.5	1	0.8	1	1	0	0.3	1		1	0.4	0.2	0	0.3
SAN LUIS POTOSI																							0			0							1		1	0		0.5	1	1		0
SINALOA								0		1																												0.3	0	0	0.2	0	0.1	0.4	0.1	0.1	0	0.2	0.4
SONORA					0	0		0																							0				0	1	0.5		0	0	0.2	0	1	0	0.6	0.7	0.2	0	0
TABASCO							1								1						0	1	1	1	0.8	0.3	0.7	0	0.8	0.8	0.7	0.6	0.4	0.4	0.4	0.8	0.5	0.1	0.3	0.1	0.3	0.4	0.4	0.2	0.2	0	0.2	0
TAMAULIPAS																						0				0						0		0.5	0.5	0	0	1	0.2	0.2	0	0.7	0	0.4	0.4	0.3	0.3	0.3	0
TLAXCALA																		1												1
VERACRUZ		1			0	0	0		1			0		0	0	0.5	0	0	0	0.3	0	0.5	0	0.4	0.2	0.1	0.3	0.3	0.2	0.1	0.1	0.1	0.1	0.2	0.2	0.1	0.2	0.2	0.4	0.5	0.1	0.2	0.5	0.1	0.1	0.1	0.2	0.3	0.1
YUCATAN	0						0									0			1	0				0	0	1	0.5		1	0	0.3	0.1	0	0.1	0.1	0.2	0.1	0.2	0.5	0.7	0.4	0.5	0.4	0.2	0.3	0.5	0.3	0.3	0.4
ZACATECAS
Total	0.666667	0.363636	0.2	0.307692	0.4	0.366667	0.3125	0.230769	0.529412	0.3125	0.142857	0	0.428571	0.4	0.444444	0.315789	0.380952	0.333333	0.527778	0.5	0.474576	0.554054	0.4	0.406593	0.469565	0.363636	0.363014	0.437838	0.273196	0.255319	0.195122	0.150794	0.185304	0.192661	0.231928	0.259386	0.234043	0.274262	0.411111	0.429412	0.341584	0.387879	0.519685	0.291892	0.302789	0.271795	0.170732	0.186275	0.191781
	week
Cases with out sample lab	1	2	3	4	5	6	7	8	9	10	11	12	13	14	15	16	17	18	19	20	21	22	23	24	25	26	27	28	29	30	31	32	33	34	35	36	37	38	39	40	41	42	43	44	45	46	47	48	49
AGUASCALIENTES	0	0	0	0	0	0	0	0	0	0	0	0	0	0	0	0	0	0	0	0	0	0	0	0	0	0	0	0	0	0	0	0	0	0	0	0	0	0	0	0	0	0	0	0	0	0	0	0	0
BAJA CALIFORNIA	0	0	0	0	0	0	1	0	0	0	0	0	0	0	0	0	0	0	0	0	0	0	0	0	0	0	1	0	0	0	2	0	0	0	0	0	1	1	0	0	1	0	0	0	0	0	0	0	0
BAJA CALIFORNIA SUR	0	1	0	0	1	0	0	0	1	1	1	0	2	0	1	0	0	1	0	0	0	0	0	0	0	0	0	0	0	0	1	0	0	0	0	0	0	0	2	8	1	0	3	9	6	2	4	3	1
CAMPECHE	0	0	0	0	1	0	0	0	0	1	0	0	0	0	0	0	0	2	1	4	3	3	9	23	29	16	42	75	66	52	83	79	134	178	201	169	110	123	99	48	29	27	19	18	15	13	6	13	6
CHIAPAS	55	45	50	36	56	79	47	54	38	49	45	38	61	85	70	81	86	176	192	220	262	222	253	222	245	197	217	146	163	101	109	73	65	40	50	14	8	23	10	12	8	7	6	3	4	4	2	2	1
CHIHUAHUA	0	0	0	0	0	0	0	0	0	0	0	0	0	0	0	0	0	0	0	0	0	0	0	0	0	0	0	0	0	0	0	1	1	2	0	0	1	1	0	1	0	1	1	0	0	0	0	0	0
COAHUILA	0	0	0	1	0	0	0	0	0	0	0	0	0	0	0	0	0	1	0	0	1	0	0	2	0	0	0	0	2	1	1	0	3	3	2	3	0	3	2	3	0	6	8	7	5	5	1	3	1
COLIMA	0	1	0	0	0	0	0	0	1	0	0	0	0	0	1	0	0	0	0	0	0	0	0	0	4	5	3	6	5	13	71	50	195	201	333	387	273	420	339	290	113	98	72	37	105	87	54	55	44
DISTRITO FEDERAL	0	0	0	1	0	0	1	0	0	0	0	0	0	0	0	0	0	0	0	1	1	1	0	0	1	0	2	0	0	4	2	1	1	0	1	0	0	1	1	0	0	0	3	0	2	0	0	0	0
DURANGO	0	0	0	0	0	0	0	0	0	0	0	0	0	0	0	0	0	0	0	0	0	0	0	0	0	0	0	0	0	1	0	0	0	0	0	0	0	0	1	0	0	0	0	0	0	0	0	1	0
GUANAJUATO	0	0	0	0	0	0	0	0	0	0	0	0	0	0	0	0	0	0	0	0	0	0	0	0	0	0	0	0	0	0	0	0	0	1	0	0	0	1	0	0	0	0	0	0	0	0	0	0	0
GUERRERO	0	0	0	1	1	4	2	3	2	4	6	0	2	1	0	1	2	6	25	57	104	166	184	259	394	655	731	813	603	375	222	158	94	171	52	47	24	22	21	14	14	10	6	14	11	12	4	5	8
HIDALGO	0	0	0	0	0	0	0	0	0	0	0	0	0	0	0	0	0	0	0	0	0	0	0	0	0	0	0	0	0	0	0	6	2	9	10	37	19	24	15	20	0	0	0	0	0	0	0	0	0
JALISCO	0	0	0	1	1	1	0	0	0	0	0	0	2	0	0	0	0	0	0	0	0	0	0	0	0	0	0	2	4	3	0	3	4	0	1	5	14	16	22	18	34	32	24	10	30	22	21	13	15
MEXICO	0	0	0	1	2	2	0	0	0	0	0	0	0	1	0	1	1	0	1	0	0	0	0	0	0	1	1	2	3	4	2	2	5	6	6	1	2	4	3	6	2	0	1	2	0	1	0	0	0
MICHOACAN	0	0	0	0	0	0	0	0	0	0	1	0	3	2	1	0	0	0	0	0	0	0	0	0	0	0	0	0	2	0	1	3	0	1	0	3	0	0	0	0	0	0	0	1	2	7	1	2	0
MORELOS	0	0	0	0	0	0	0	0	0	0	0	0	0	0	0	0	0	0	0	0	0	1	0	0	1	0	0	1	0	0	2	2	0	0	1	0	0	2	8	12	2	5	8	10	35	23	17	13	10
NAYARIT	0	0	0	0	0	0	0	0	0	0	0	0	0	0	0	0	0	0	0	0	0	0	0	0	0	0	0	0	0	0	1	0	1	1	1	1	0	0	2	3	6	9	2	7	7	1	12	8	4
NUEVO LEON	0	1	0	0	0	0	0	0	0	0	0	0	1	0	0	0	0	0	0	0	0	0	0	0	0	0	0	1	0	0	0	0	0	0	3	2	3	25	73	45	15	22	28	471	688	501	280	159	126
OAXACA	0	0	1	1	2	9	13	12	18	8	7	5	8	4	15	19	17	30	28	48	54	46	35	25	47	45	71	117	158	148	177	246	232	245	219	210	163	183	139	112	120	90	78	55	60	41	39	19	14
PUEBLA	0	0	0	1	0	0	0	0	0	0	0	0	0	0	0	0	0	0	0	0	0	0	0	0	0	0	0	0	0	0	0	0	1	0	0	2	1	4	1	0	7	13	15	9	11	14	23	10	6
QUERETARO	0	0	0	1	0	0	0	0	0	0	0	0	0	1	0	0	0	0	0	0	0	0	1	1	0	1	0	0	1	2	0	0	0	1	0	1	0	1	0	0	0	0	0	0	2	0	0	0	0
QUINTANA ROO	0	0	1	0	0	0	0	0	0	0	0	0	0	0	0	0	0	0	0	0	0	0	1	3	1	0	4	7	13	40	25	41	46	15	50	66	16	64	22	23	16	25	8	6	17	13	12	14	12
SAN LUIS POTOSI	0	0	0	0	0	0	0	0	0	0	0	0	0	0	0	0	0	0	0	0	0	0	0	0	0	0	0	0	0	0	0	0	0	0	0	0	0	1	12	8	19	11	7	7	15	11	3	3	2
SINALOA	0	0	0	0	0	0	0	0	0	0	0	0	0	0	0	0	0	0	0	0	0	0	0	0	1	0	0	0	0	0	1	0	0	0	0	0	1	1	4	5	4	8	10	28	60	51	38	32	35
SONORA	0	0	0	0	0	0	0	0	0	0	0	0	0	0	0	0	0	0	0	0	0	0	0	0	0	1	0	0	0	0	0	0	0	0	0	0	0	0	0	2	3	4	1	1	5	1	0	0	0
TABASCO	0	0	0	0	0	0	0	0	0	0	0	0	0	1	2	1	3	2	1	1	1	1	3	3	6	9	11	4	8	12	33	43	70	108	116	130	103	126	113	90	87	84	45	53	50	31	31	30	27
TAMAULIPAS	0	0	0	0	1	0	0	0	0	0	0	0	0	0	0	0	0	0	1	0	0	1	0	0	2	0	0	0	1	0	0	0	4	9	7	5	6	12	18	13	20	44	35	49	102	110	96	82	67
TLAXCALA	0	0	0	0	0	0	0	0	0	0	0	0	0	0	0	0	0	0	0	0	0	0	0	0	0	0	0	0	0	0	0	0	0	0	0	0	0	0	0	0	0	0	0	0	0	0	0	0	0
VERACRUZ	0	0	1	0	0	0	1	0	1	2	0	0	0	0	0	0	0	1	2	0	0	0	2	4	7	15	33	71	113	87	143	287	499	478	470	592	384	359	232	230	205	57	20	51	159	130	100	96	57
YUCATAN	0	2	1	0	0	0	0	1	1	0	0	0	1	1	1	0	0	1	0	1	0	1	1	0	2	1	2	1	1	7	11	37	65	207	339	457	489	812	828	917	905	907	627	501	447	235	171	138	78
ZACATECAS	0	0	0	0	0	0	0	0	0	0	0	0	0	0	0	0	0	0	0	0	0	0	0	0	0	0	0	0	0	0	0	1	0	0	0	0	0	0	0	0	0	0	0	0	0	0	0	0	0
Total	55	50	54	44	65	95	65	70	62	65	60	43	80	96	91	103	109	220	251	332	426	442	489	542	740	946	1118	1246	1143	850	887	1033	1422	1676	1862	2132	1618	2229	1967	1880	1611	1460	1027	1349	1838	1315	915	701	514
	week
Estimated cases/week	1	2	3	4	5	6	7	8	9	10	11	12	13	14	15	16	17	18	19	20	21	22	23	24	25	26	27	28	29	30	31	32	33	34	35	36	37	38	39	40	41	42	43	44	45	46	47	48	49
AGUASCALIENTES																																									1
BAJA CALIFORNIA						0										0																									0
BAJA CALIFORNIA SUR					0	0																					0		1		0			0			0	0	0	3		0		4	0	0	0	0	0
CAMPECHE							0		0					0			1	0	2	5	1	2	8	13		5	15	52	6	0	15	11	44	49	74	57		65	40	0	8	12	0	0	0	0	0	0
CHIAPAS	62	10	11	12	43	59	25	35	42	0	46		49	61	44		44	145	140	189	218	147	145	140	171	93	157	88	35	22	25	29	18	9	14	8	5	0		0		0		0				0
CHIHUAHUA	0															0										0	0						0				0				0
COAHUILA													0	0					1	0				3							3	0				0		4	3	0		10	18	23	3	5	2	0	0
COLIMA					0		0																0		5	2	2	0	0	0	56	7	79	22	70	111	105	116	105	99	49	52	0	0	16	10	0	19
DISTRITO FEDERAL	0	0		2	0			0												2	0	0	0	0	0	1	0	1	5	3	7	1	3	4	4	2	1	3	4	1		0	3		0	0	0		0
DURANGO
GUANAJUATO								0	0												0								0								0	0				0
GUERRERO		1		3	1	3	2	0	1	4	0		0	0	1	1	4	3	18	9	57	99	74	84	235	357	296	529	235	120	40	41	23		0	0	0	0	0	0	0			0		0	0	5
HIDALGO																								1					0		0	0	3	0	4		15	25	7	15	12	1	2	0	0
JALISCO																						1		1				0	0	0	0		5	0	0	0	8	6	8	7	8		26		0	0	5	4	12
MEXICO														0												2				6	2	3	4	0	0	0	0	0					2	2	0	0	0
MICHOACAN		0		0				0	1	1	0					1													3					0	1	4	0		0					0	0	0	0	0
MORELOS													0				1	0									0		0		0	0	0	0	0	4		2	6	5	3	7	5	5	16	0	10	0
NAYARIT																						1											0		0		0	0	0	4	3	6		0	5	2	0	0	3
NUEVO LEON	1	2				0		0		0	0	0			0			0	0	0	0			0	0	0		2			1			0	0	3	2	23	69	20	16	8	35	161	391	203	45	20	11
OAXACA				2	2	7	7	3	18	3	0			5	0	22	11	22	6	25	35	38	18	11	12	21	21	14	43	80	10	65	53	80	50	55	42	21	0	0	9	25	21	19	0	9	0	0	0
PUEBLA																									0							0		0	0		2	0	3	1	0	0		0	0	0	0		7
QUERETARO																																		0		2						1				0
QUINTANA ROO											0							0			2	0						8	15	42	9	16	0	10	25	44	19	54	23	25	0	7	9		18	7	3	0	5
SAN LUIS POTOSI																							0			0							1		1	0		2	13	10		0
SINALOA								0		1																												1	0	0	2	0	2	15	5	5	0	10	16
SONORA					0	0		0																							0				0	1	1		0	0	2	0	5	0	7	3	1	0	0
TABASCO							1								4						0	4	6	8	10	3	13	0	12	14	26	32	34	53	50	113	55	15	39	8	26	42	20	10	10	0	6	0
TAMAULIPAS																						0				0						0		7	6	0	0	15	5	3	0	31	0	25	44	36	35	28	0
TLAXCALA																		1												1
VERACRUZ		1			0	0	0		2			0		0	0	1	0	0	0	1	0	2	0	4	2	5	18	40	32	14	27	36	86	104	135	107	73	77	106	125	30	17	15	7	24	23	24	31	5
YUCATAN	0						0									0			1	0				0	0	2	2		2	0	6	4	0	13	44	117	73	183	466	659	399	440	262	101	150	136	50	46	35
ZACATECAS
Total	45	22	12	22	40	46	30	22	51	25	10	0	37	48	48	39	50	82	151	191	230	286	232	257	401	400	459	627	365	253	213	194	322	386	509	629	412	676	883	880	619	630	600	448	633	410	177	150	113
[truncated: 4 more columns]
